# Supplementary material for: The influence of ROS1 fusion partners and resistance mechanisms in ROS1‐TKI‐treated non‐small cell lung cancer patients
Source: Mol Oncol. 2025 Aug 29;19(11):3023–34. doi: 10.1002/1878-0261.70109 (PMC12591307; doi:10.1002/1878-0261.70109)
Supplement: Supplementary file 2 — Table S1. Detailed overview of all treated patients (n = 40) with TKIs, also shown in Fig. 1. Abbreviations: BOR, best overall response; BSC, best supportive care; chemo, chemotherapy; CR, complete response; fig, figure; NA, not applicable; PD, progression of disease; PD, progressive disease; PFS, progression‐free survival; PR, partial response; SD, stable disease; TKI, tyrosine kinase inhibitor. [file MOL2-19-3023-s001.xlsx]

## Sheet: Table S1
Fusion partner	Pre chemo	1st TKI	BOR	PFS	PD	Progression site	2nd TKI	BOR	PFS	PD	Progression site	3rd TKI	BOR	PFS	PD	Progression site	4th TKI	BOR	PFS	Progression site	Comment	Deceased
EZR (exon 34)	No	Crizotinib	SD	5.28571	Yes	Systemic	Lorlatinib	PD	0.483871	Yes	Systemic	BSC										Yes
SDC4 (exon 32)	No	Crizotinib	PR	25.0645	Yes	Toxicity	Lorlatinib	SD	3.46667	Yes	Toxicity	BSC										Yes
LDLR (exon 32)	No	Crizotinib	PD	3.46667	Yes	Systemic	Lorlatinib	PD	1.74194	Yes	Systemic	Chemo										Yes
EZR (exon 34)	No	Crizotinib	PR	7.32258	Yes	Cerebral	Lorlatinib	PR	11.5333	Yes	Systemic	3rd gen TM	NA	0.366667	Yes	Systemic	BSC					Yes
CD74 (exon 34)	No	Crizotinib	PR	7.74194	Yes	Cerebral	Lorlatinib	SD	4.64516	Yes	Systemic	3rd gen TM	SD	7.60714	Yes	Systemic	Lorlatinib	SD	11	Cerebral	Patient 5 in Fig 3	Yes
EZR (exon 34)	No	3rd gen TM	PR	25.6774	No																	No
CD74 (exon 34)	No	Crizotinib	CR	9.74194	Yes	Systemic	Lorlatinib	PD	3.73333	Yes	Systemic	4th gen TM	PD	0.967742	Yes	Systemic	BSC					Yes
EZR (exon 32)	No	Crizotinib	NA	1.86667	Yes	Toxicity	Ceritinib	PR	58.4516	Yes	Systemic	Lorlatinib	PR	31.6774	No						Received chemotherapy for 6 months after toxicity 1st TKI	No
CD74 (exon 34)	No	Crizotinib	CR	11	Yes	Cerebral	Lorlatinib	PR	9.06452	Yes	Systemic	3rd gen TM	SD	10.2903	Yes	Cerebral	4th gen TM	SD	3.6129	Cerebral	Patient 4 in Fig 3	No
SLC34A2 (exon 32)	No	Crizotinib	PR	56.1613	No																	No
SDC4 (exon 32)	No	Crizotinib	PR	5.03571	Yes	Systemic	Entrectinib	SD	14.2	Yes	Ongoing											No
CD74 (exon 34)	No	Crizotinib	PR	7.83871	Yes	Cerebral	Lorlatinib	SD	13.7419	Yes	Systemic	BSC										Yes
No tumor material left	No	Crizotinib	PR	6.03448	Yes	Cerebral	Ceritinib	NA		Yes	Cerebral	BSC										Yes
No tumor material left	No	Crizotinib	PR	4.03333	Yes	Toxicity	Lorlatinib	PR	7.77419	Yes	Systemic	3rd gen TM	NA	1.19355	Yes	Systemic	Chemotherapy					Yes
No tumor material left	No	Crizotinib	PD	1.67742	Yes	Systemic	Chemo															Yes
No tumor material left	No	Crizotinib	NA	1.41935	Yes	Toxicity	BSC															Yes
SDC4 (exon 32)	No	Crizotinib	NA	7.87097	No																	No
SDC4 (exon 32)	No	Crizotinib	PR	3.89286	Yes	Systemic	Lorlatinib	SD	3.32258	Yes	Cerebral	4th gen TM	PR	3.48387	Yes	Systemic	BSC				Patient 3 in Fig 3	Yes
CD74 (exon 34)	No	Crizotinib	PR	4.93548	Yes	Cerebral	Lorlatinib	PR	16.871	Yes	Cerebral	4th gen TM	PR	5.90323	No							No
EZR (exon 34)	No	Crizotinib	PR	19.5667	Yes	Systemic	3rd gen TM	SD	16.4839	Yes	Systemic	4th gen TM	SD	4.51613	No							No
SDC4 (exon 32)	No	Crizotinib	SD	37.069	Yes	Systemic	4th gen TM	NA							No						Treatment time too short until cutoff date for evaluation of the 2nd TKI	No
CD74 (exon 34)	No	Crizotinib	PR	10.9	Yes	Cerebral	Lorlatinib	SD	4.32258	No												No
Bad RNA	Yes	Crizotinib	PR	6.09677	Yes	Systemic	Lorlatinib	PD	0.166667	Yes	Systemic	Chemo	NA	1.89	Yes	Systemic	Crizotinib	SD	1.45	Systemic	Patient 2 in Fig 3. Received short period of lorlatinib (PD) before death	Yes
HLA (exon 34)	Yes	Crizotinib	PR	18.6774	No																	No
CD74 (exon 34)	Yes	Entrectinib	PR	2.8	Yes	Cerebral	Lorlatinib	SD	3.03226	Yes	Systemic	4th gen TM	PD	1.03571	Yes	Systemic	Lolatinib + tepotinib	SD	3.5	Systemic	Patient 1 in Fig 3	Yes
Bad RNA	Yes	Crizotinib	PD	0.9	Yes	Systemic	BSC															Yes
None (30%)	Yes	Crizotinib	PD	0.8	Yes	Systemic	BSC															Yes
Bad RNA	Yes	Crizotinib	PD	2.06452	Yes	Systemic	Nivob/chemo															Yes
No tumor material left	Yes	Crizotinib	NA	1.13333	Yes	Systemic	BSC															Yes
No tumor material left	Yes	Crizotinib	SD	3.06452	Yes	Systemic	BSC															Yes
No tumor material left	Yes	Crizotinib	SD	9.58065	Yes	Systemic	Ceritinib	PD	1.03226	Yes	Systemic	Lorlatinib	CR	94.7742	No							No
No tumor material left	Yes	Crizotinib	PR	4.83871	Yes	Cerebral	Lorlatinib	PR	3.51724	Yes	Cerebral	Ceritinib	NA	0.451613	Yes	Systemic	BSC					Yes
SDC4 (exon 32)	No	Crizotinib	NA	0.451613	Yes	Systemic	BSC															Yes
Bad RNA	No	Crizotinib	PD	0.933333	Yes	Systemic	BSC															Yes
None (20%)	No	Crizotinib	PD	1.83333	Yes	Cerebral	BSC															Yes
EZR (exon 34)	No	Crizotinib	PR	15	Yes	Systemic	Ceritinib	PD	1.06452	Yes	Systemic	BSC										Yes
CD74 (exon 34)	No	Crizotinib	PR	22.9667	Yes	Cerebral	BSC															Yes
None (20%)	No	Crizotinib	CR	30.5667	No	Systemic															Despite slow progression, crizotinib continued due to clinical benefit	No
None (50%)	No	Crizotinib	SD	2.93333	Yes	Systemic	Ceritinib	SD	1.09677	Yes	Systemic	Immunotherapy										Yes
No tumor material left	No	Crizotinib	PD	1.06452	Yes	Cerebral	BSC															Yes
Long = exon 32
Short = exon 34/35
Abbreviations: chemo = chemotherapy, TKI = tyrosine kinase inhibitor, BOR = best overall response, SD = stable disease, PR = partial response, PD = progressive disease, CR = complete response, NA = not applicable, PFS = progression free survival, PD = progression of disease, BSC = best supportive care, fig = figure.
